# Supplementary material for: Flexible TAM requirement of TnpB enables efficient single-nucleotide editing with expanded targeting scope
Source: Nat Commun. 2024 Apr 24;15:3464. doi: 10.1038/s41467-024-47697-4 (PMC11043419; doi:10.1038/s41467-024-47697-4)
Supplement: Supplementary file 5 — Supplementary Data 1 [file 41467_2024_47697_MOESM5_ESM.xlsx]

## Sheet: Strains
Strains	Description	Source (Reference)
E233S	ΔpyrEFΔlacS	1
E233	ΔpyrEF	1
E233D1	ΔpyrEFΔargD	This study
S1	ΔpyrEF,contains the TTTAA TAM at the lacS target site	This study
S2	ΔpyrEF, contains the GATAA TAM at the lacS target site	This study
S3	ΔpyrEF, contains the GTTCA TAM at the lacS target site	This study
S4	ΔpyrEF, contains the TTTGA TAM at the lacS target site,the same as the E233	1
S5	ΔpyrEF, contains the GTTAC TAM at the lacS target site	This study
S6	ΔpyrEF, contains the TATTA TAM at the lacS target site	This study
S7	ΔpyrEF, contains the TCTGA TAM at the lacS target site	This study
S8	ΔpyrEF, contains the TATAC TAM at the lacS target site	This study
S9	ΔpyrEF, contains the TAGAA TAM at the lacS target site	This study
S10	ΔpyrEF, contains the TTCGA TAM at the lacS target site	This study
S11	ΔpyrEF, contains the TATAG TAM at the lacS target site	This study
S12	ΔpyrEF, contains the TTTGG TAM at the lacS target site	This study
S13	ΔpyrEF, contains the GGGGG sequence flanking the lacS target site	This study
BL21 (DE3)	F-, ompT, hsdSB(rB-, mB-), gal, dcm，λ(DE3)	Lab stock
BL21 (DE3)pLysS	F-, ompT, hsdSB(rB-, mB-), gal, dcm，λ(DE3), pLysS, Cmr	Lab stock
Vibrio alginolyticus SCSIO 43097	Isolated from coral Galaxea fascicularis in China: Hainan Island (18.24 N 109.36 E)	2
Escherichia coli WM3064	RP4(tra) in chromosome, DAP-	3
1 Deng, L., Zhu, H., Chen, Z., Liang, Y. X. & She, Q. Unmarked gene deletion and host-vector system for the hyperthermophilic crenarchaeon Sulfolobus islandicus. Extremophiles 13, 735-746, doi:10.1007/s00792-009-0254-2 (2009).
2 Wang, P. et al. Mobile genetic elements used by competing coral microbial populations increase genomic plasticity. The ISME journal 16, 2220-2229, doi:10.1038/s41396-022-01272-1 (2022).
3 Dehio, C. & Meyer, M. Maintenance of broad-host-range incompatibility group P and group Q plasmids and transposition of Tn5 in Bartonella henselae following conjugal plasmid transfer from Escherichia coli. J Bacteriol 179, 538-540, doi:10.1128/jb.179.2.538-540.1997 (1997).

## Sheet: Plasmids
Plasmids	Description	Source	Figures
Protein expression
pET30a-tnpB7-glacS	pET30a vector containing the TnpB7-coding sequence, the right end region and a 25 nt guiding sequence matching the lacS gene.	This study	Fig. 2
pET30a-tnpB7-glacS-17nt	pET30a vector containing the TnpB7-coding sequence, the right end region and a 17 nt guiding sequence matching the lacS gene.	This study	Fig. 2
Genome targeting assay
pSeSD	A Sulfolobus-E.coli shuttle vector carrying an expression cassette controlled under a synthetic strong promoter ParaS-SD and a pyrEF selection marker	1	Fig. 1
pSeTnpB	The non-targeting plasmid control. pSeSD vector containing the TnpB7-coding sequence, but no guiding sequence matching to the genomic sequence.	This study	Fig. 1
pSeTnpB-g(0)lacS	pSeTnpB vector containing the right end region and a 24 nt lacS guide sequence following TTCAC. The same as the glacS plasmid.	This study	Fig. 1
pSeTnpB-g(1)lacS	pSeTnpB vector containing the right end region and a 24 nt lacS guide sequence following TTCACT.	This study	Fig. 1
pSeTnpB-gherA1	pSeTnpB vector containing the right end region and a 17 nt herA1 guide sequence following TTCAC.	This study	Fig. 3
pSeTnpB-gcas1	pSeTnpB vector containing the right end region and a 23 nt cas1 guide sequence following TTCAC.	This study	Fig. 3
pET30a-tnpB7-glacZ1	pET30a vector containing the TnpB7-coding sequence, the right end region and a 20 nt guiding sequence targeting the genomic lacZ gene at the TTTAA TAM site.	This study	Fig. 6
pET30a-tnpB7-glacZ2	pET30a vector containing the TnpB7-coding sequence, the right end region and a 20 nt guiding sequence targeting the genomic lacZ gene at the TTTAA TAM site.	This study	Fig. 6
pET30a-tnpB7-glacZ3	pET30a vector containing the TnpB7-coding sequence, the right end region and a 20 nt guiding sequence targeting the genomic lacZ gene at the TTTGA TAM site.	This study	Fig. 6
pET30a-tnpB7-glacZ4	pET30a vector containing the TnpB7-coding sequence, the right end region and a 20 nt guiding sequence targeting the genomic lacZ gene at the GTTCA TAM site.	This study	Fig. 6
Gene editing assay with TnpB
pSeSD-lacS-RT	pSeSD vector carrying the lacS repair template alone.	This study	Fig. 1
pSeTnpB-g(0)lacS-RT	pSeTnpB vector containing the right end region, an 24 nt lacS guide sequence following TTCAC and the repair template for gene deletion. The same as the glacS-RT plasmid.	This study	Fig. 1
pSeTnpB-g(1)lacS-RT	pSeTnpB vector containing the right end region, an 24 nt lacS guide sequence following TTCACT and the repair template for gene deletion.	This study	Fig. 1
pSeTnpB-D187A-glacS-RT	The TnpB of pSeTnpB-g(1)lacS-RT vector expressing the catalytic dead version of TnpB7 (D187A).	This study	Supplementary Fig. 3
pSeTnpB-g17nt-RT	pSeTnpB vector containing the right end region, an 17 nt lacS guide sequence and the repair template for gene deletion.	This study	Fig. 4a
pSeTnpB-g16nt-RT	pSeTnpB vector containing the right end region, an 16 nt lacS guide sequence and the repair template for gene deletion.	This study	Fig. 4a
pSeTnpB-g15nt-RT	pSeTnpB vector containing the right end region, an 15 nt lacS guide sequence and the repair template for gene deletion.	This study	Fig. 4a
pSeTnpB-g14nt-RT	pSeTnpB vector containing the right end region, an 14 nt lacS guide sequence and the repair template for gene deletion.	This study	Fig. 4a
pSeTnpB-g13nt-RT	pSeTnpB vector containing the right end region, an 13 nt lacS guide sequence and the repair template for gene deletion.	This study	Fig. 4a
pSeTnpB-g12nt-RT	pSeTnpB vector containing the right end region, an 12 nt lacS guide sequence and the repair template for gene deletion.	This study	Fig. 4a
pSeTnpB-g16nt-m1-RT	The guide sequence of pSeTnpB-g16nt-RT vector carrying a mismatch at the 1st nucleotide.	This study	Fig. 4b
pSeTnpB-g16nt-m2-RT	The guide sequence of pSeTnpB-g16nt-RT vector carrying a mismatch at the 2nd nucleotide.	This study	Fig. 4b
pSeTnpB-g16nt-m3-RT	The guide sequence of pSeTnpB-g16nt-RT vector carrying a mismatch at the 3rd nucleotide.	This study	Fig. 4b
pSeTnpB-g16nt-m4-RT	The guide sequence of pSeTnpB-g16nt-RT vector carrying a mismatch at the 4th nucleotide.	This study	Fig. 4b
pSeTnpB-g16nt-m5-RT	The guide sequence of pSeTnpB-g16nt-RT vector carrying a mismatch at the 5th nucleotide.	This study	Fig. 4b
pSeTnpB-g16nt-m6-RT	The guide sequence of pSeTnpB-g16nt-RT vector carrying a mismatch at the 6th nucleotide.	This study	Fig. 4b
pSeTnpB-g16nt-m7-RT	The guide sequence of pSeTnpB-g16nt-RT vector carrying a mismatch at the 7th nucleotide.	This study	Fig. 4b
pSeTnpB-g16nt-m8-RT	The guide sequence of pSeTnpB-g16nt-RT vector carrying a mismatch at the 8th nucleotide.	This study	Fig. 4b
pSeTnpB-g16nt-m9-RT	The guide sequence of pSeTnpB-g16nt-RT vector carrying a mismatch at the 9th nucleotide.	This study	Fig. 4b
pSeTnpB-g16nt-m10-RT	The guide sequence of pSeTnpB-g16nt-RT vector carrying a mismatch at the 10th nucleotide.	This study	Fig. 4b
pSeTnpB-g16nt-m11-RT	The guide sequence of pSeTnpB-g16nt-RT vector carrying a mismatch at the 11th nucleotide.	This study	Fig. 4b
pSeTnpB-g16nt-m12-RT	The guide sequence of pSeTnpB-g16nt-RT vector carrying a mismatch at the 12th nucleotide.	This study	Fig. 4b
pSeTnpB-g16nt-m13-RT	The guide sequence of pSeTnpB-g16nt-RT vector carrying a mismatch at the 13th nucleotide.	This study	Fig. 4b
pSeTnpB-g16nt-m14-RT	The guide sequence of pSeTnpB-g16nt-RT vector carrying a mismatch at the 14th nucleotide.	This study	Fig. 4b
pSeTnpB-g16nt-m15-RT	The guide sequence of pSeTnpB-g16nt-RT vector carrying a mismatch at the 15th nucleotide.	This study	Fig. 4b
pSeTnpB-glacS-RTsnm1	pSeTnpB-glacS-RT plasmid carrying a target-mismatched repair template at the 1st bp from the TAM.	This study	Fig. 5a
pSeTnpB-glacS-RTsnm2	pSeTnpB-glacS-RT plasmid carrying a target-mismatched repair template at the 2nd bp from the TAM.	This study	Fig. 5a
pSeTnpB-glacS-RTsnm3	pSeTnpB-glacS-RT plasmid carrying a target-mismatched repair template at the 3rd bp from the TAM.	This study	Fig. 5a
pSeTnpB-glacS-RTsnm4	pSeTnpB-glacS-RT plasmid carrying a target-mismatched repair template at the 4th bp from the TAM (TTTGA). When used in the S1 strain, the TAM sequence in the repair template was mutated to TTTAA.	This study	Fig. 5a
pSeTnpB-glacS-RTsnm5	pSeTnpB-glacS-RT plasmid carrying a target-mismatched repair template at the 5th bp from the TAM.	This study	Fig. 5a
pSeTnpB-glacS-RTsnm6	pSeTnpB-glacS-RT plasmid carrying a target-mismatched repair template at the 6th bp from the TAM.	This study	Fig. 5a
pSeTnpB-glacS-RTsnm7	pSeTnpB-glacS-RT plasmid carrying a target-mismatched repair template at the 7th bp from the TAM.	This study	Fig. 5a
pSeTnpB-glacS-RTsnm8	pSeTnpB-glacS-RT plasmid carrying a target-mismatched repair template at the 8th bp from the TAM.	This study	Fig. 5a
pSeTnpB-glacS-RTsnm9	pSeTnpB-glacS-RT plasmid carrying a target-mismatched repair template at the 9th bp from the TAM (TTTGA). When used in the S1 strain, the TAM sequence in the repair template was mutated to TTTAA.	This study	Fig. 5a
pSeTnpB-glacS-RTsnm10	pSeTnpB-glacS-RT plasmid carrying a target-mismatched repair template at the 10th bp from the TAM.	This study	Fig. 5a
pSeTnpB-glacS-RTsnm11	pSeTnpB-glacS-RT plasmid carrying a target-mismatched repair template at the 11th bp from the TAM.	This study	Fig. 5a
pSeTnpB-glacS-RTsnm12	pSeTnpB-glacS-RT plasmid carrying a target-mismatched repair template at the 12th bp from the TAM.	This study	Fig. 5a
pSeTnpB-glacS-RTsnm13	pSeTnpB-glacS-RT plasmid carrying a target-mismatched repair template at the 13th bp from the TAM.	This study	Fig. 5a
pSeTnpB-glacS-RTsnm14	pSeTnpB-glacS-RT plasmid carrying a target-mismatched repair template at the 14th bp from the TAM.	This study	Fig. 5a
pSeTnpB-gherA1-RT	pSeTnpB-gherA1 vector containing a repair template for gene deletion.	This study	Fig. 3c
pSeTnpB-gherA1-RTsnm5	pSeTnpB-gherA1 vector containing a target-mismatched repair template at the 5th bp from the TAM	This study	Supplementary Fig. 12
pSeTnpB-gherA1-RTsnm8	pSeTnpB-gherA1 vector containing a target-mismatched repair template at the 8th bp from the TAM	This study	Supplementary Fig. 12
pSeTnpB-gcas1-RT	pSeTnpB-gcas1 vector containing a repair template for gene deletion.	This study	Fig. 3c
pSeTnpB-gcas1-RTsnm5	pSeTnpB-gcas1 vector containing a target-mismatched repair template at the 5th bp from the TAM	This study	Supplementary Fig. 12
pSeTnpB-gcas1-RTsnm12	pSeTnpB-gcas1 vector containing a target-mismatched repair template at the 12th bp from the TAM	This study	Supplementary Fig. 12
p38-glacS-RT	The ParaS promoter of the pSeTnpB-glacS-RT was mutated to Paras-m38.	This study	Fig. 5b
p38-glacS-RTsnm4	The ParaS promoter of pSeTnpB-glacS-RTsnm4 was mutated to Paras-m38.	This study	Fig. 5b
pN1dAA	A Sulfolobus-E.coli shuttle vector carrying an expression cassette controlled under a synthetic strong promoter ParaS-SD and an argD selection marker	2	Supplementary Fig. 7
pN1dAA-TnpB	pN1dAA vector containing the TnpB7-coding sequence.	This study	Supplementary Fig. 7
p166RE-lacS RT	pSeSD vector containing a 166bp right end sequence and the repair template for lacS deletion.	This study	Supplementary Fig. 7
p166RE-ter-lacS RT	pSeSD vector containing a 166bp right end sequence, a terminator, and the repair template.	This study	Supplementary Fig. 7
p116RE-lacS RT	pSeSD vector containing a 116bp right end sequence and the repair template.	This study	Supplementary Fig. 7
p116RE-ter-lacS RT	pSeSD vector containing a 116bp right end sequence, a terminator, and the repair template.	This study	Supplementary Fig. 7
p114RE-lacS RT	pSeSD vector containing a 114bp right end sequence and the repair template.	This study	Supplementary Fig. 7
p113RE-lacS RT	pSeSD vector containing a 113bp right end sequence and the repair template.	This study	Supplementary Fig. 7
p112RE-lacS RT	pSeSD vector containing a 112bp right end sequence and the repair template.	This study	Supplementary Fig. 7
p111RE-lacS RT	pSeSD vector containing a 111bp right end sequence and the repair template.	This study	Supplementary Fig. 7
p109RE-lacS RT	pSeSD vector containing a 109bp right end sequence and the repair template.	This study	Supplementary Fig. 7
p106RE-lacS RT	pSeSD vector containing a 106bp right end sequence and the repair template.	This study	Supplementary Fig. 7
p100RE-lacS RT	pSeSD vector containing a 100bp right end sequence and the repair template.	This study	Supplementary Fig. 7
p95RE-lacS RT	pSeSD vector containing a 95bp right end sequence and the repair template.	This study	Supplementary Fig. 7
p84RE-lacS RT	pSeSD vector containing a 84bp right end sequence and the repair template.	This study	Supplementary Fig. 7
p116RE-lacS RT-TnpB	pSeSD vector containing a 116bp right end sequence, the repair template and the TnpB7-coding sequence.	This study	Supplementary Fig. 7
The endogenous CRISPR-based Gene editing
pGE1	A Sulfolobus-E.coli shuttle vector carrying an mini-CRISPR-array and a pyrEF selection marker.	3	Fig. 3a
pGE1-lacSin	pGE1 vector containing a mini-CRISPR-array targeting lacS gene and a lacS gene-containing fragment (repair template).	This study	Fig. 3a
pGE1-lacSin-TTTAA	The TAM sequence in the repair template of pGE1-lacSin was mutated to TTTAA.	This study	Fig. 3a
pGE1-lacSin-GATAA	The TAM sequence in the repair template of pGE1-lacSin was mutated to GATAA.	This study	Fig. 3a
pGE1-lacSin-GTTCA	The TAM sequence in the repair template of pGE1-lacSin was mutated to GTTCA.	This study	Fig. 3a
pGE1-lacSin-GTTAC	The TAM sequence in the repair template of pGE1-lacSin was mutated to GTTAC.	This study	Fig. 3a
pGE1-lacSin-TATTA	The TAM sequence in the repair template of pGE1-lacSin was mutated to TATTA.	This study	Fig. 3a
pGE1-lacSin-TCTGA	The TAM sequence in the repair template of pGE1-lacSin was mutated to TCTGA.	This study	Fig. 3a
pGE1-lacSin-TATAC	The TAM sequence in the repair template of pGE1-lacSin was mutated to TATAC.	This study	Fig. 3a
pGE1-lacSin-TAGAA	The TAM sequence in the repair template of pGE1-lacSin was mutated to TAGAA.	This study	Fig. 3a
pGE1-lacSin-TTCGA	The TAM sequence in the repair template of pGE1-lacSin was mutated to TTCGA.	This study	Fig. 3a
pGE1-lacSin-TATAG	The TAM sequence in the repair template of pGE1-lacSin was mutated to TATAG.	This study	Fig. 3a
pGE1-lacSin-TTTGG	The TAM sequence in the repair template of pGE1-lacSin was mutated to TTTGG.	This study	Fig. 3a
pGE1-lacSin-GGGGG	The TAM sequence in the repair template of pGE1-lacSin was mutated to GGGGG.	This study	Supplementary Fig. 3
Bacterial genome editing
pET30a-lacZ RT1	pET30a vector containing the mutated lacZ gene fragment at the lacZ1 target region.	This study	Fig. 6b
pET30a-lacZ RT2	pET30a vector containing the mutated lacZ gene fragment at the lacZ2 target region.	This study	Fig. 6b
pET30a-lacZ RT3	pET30a vector containing the mutated lacZ gene fragment at the lacZ3 target region.	This study	Fig. 6b
pET30a-lacZ RT4	pET30a vector containing the mutated lacZ gene fragment at the lacZ4 target region.	This study	Fig. 6b
pET30a-lacZ RT2snm13	pET30a vector containing the mutated lacZ gene fragment at the lacZ2 target region (mutation at the 13th bp from the TAM).	This study	Fig. 6b
pET30a-lacZ RT3snm8	pET30a vector containing the mutated lacZ gene fragment at the lacZ3 target region (mutation at the 8th bp from the TAM)	This study	Fig. 6b
pET30a-glacZ1-RT1	pET30a-tnpB7-glacZ1 vector containing the mutated lacZ gene fragment at the lacZ1 target region.	This study	Fig. 6b
pET30a-glacZ2-RT2	pET30a-tnpB7-glacZ2 vector containing the mutated lacZ gene fragment at the lacZ2 target region.	This study	Fig. 6b
pET30a-glacZ3-RT3	pET30a-tnpB7-glacZ3 vector containing the mutated lacZ gene fragment at the lacZ3 target region.	This study	Fig. 6b
pET30a-glacZ4-RT4	pET30a-tnpB7-glacZ4 vector containing the mutated lacZ gene fragment at the lacZ4 target region.	This study	Fig. 6b
pET30a-glacZ2-RT2snm13	pET30a-tnpB7-glacZ2 vector containing the mutated lacZ gene fragment at the lacZ2 target region (mutation at the 13th bp from the TAM).	This study	Fig. 6b
pET30a-glacZ3-RT3snm8	pET30a-tnpB7-glacZ3 vector containing the mutated lacZ gene fragment at the lacZ3 target region (mutation at the 8th bp from the TAM)	This study	Fig. 6b
pBAD33-oriT	A broad-host-range mobilizable expression vector carrying an expression cassette controlled under L-arabinose PBAD promoter	4	Fig. 6c, Supplementary Fig. 15
pBAD33-tnpB7-gdgc137-RT	pBAD33-oriT containing tnpB, reRNA-coding sequence tageting the genomci dgc137 gene, and a repair template for gene deletion.	This study	Fig. 6c, Supplementary Fig. 15
LacS reporter gene assay
ParaS-SsolacS	pSeSD vector containing the Sulfolobus solfataricus lacS-coding sequence.	This study	Fig. 6c, Supplementary Fig. 14
p38-SSOlacS	The ParaS promoter of paraS-SSOlacS was mutated to Paras-m38.	This study	Fig. 6c, Supplementary Fig. 14
1 Peng, N. et al. A synthetic arabinose-inducible promoter confers high levels of recombinant protein expression in hyperthermophilic archaeon Sulfolobus islandicus. Appl Environ Microbiol 78, 5630-5637, doi:10.1128/AEM.00855-12 (2012).
2 Zhao, P. et al. Rationale design of unrestricted pRN1 derivatives and their application in construction of a dual plasmid vector system for Saccharolobus islandicus. bioRxiv, 2023.2010.2026.564113, doi:10.1101/2023.10.26.564113 (2023).
3 He, F., Vestergaard, G., Peng, W., She, Q. & Peng, X. CRISPR-Cas type I-A Cascade complex couples viral infection surveillance to host transcriptional regulation in the dependence of Csa3b. Nucleic Acids Res 45, 1902-1913, doi:10.1093/nar/gkw1265 (2017).
4 Wang, P. et al. Eliminating mcr-1-harbouring plasmids in clinical isolates using the CRISPR/Cas9 system. The Journal of antimicrobial chemotherapy 74, 2559-2565, doi:10.1093/jac/dkz246 (2019).

## Sheet: oligos
oligonucleotides
Name	Description	Sequence (5' to 3')	Company	Figures
Protein expression
tnpB7-F-BamHI	Primer for the construction of pET30a-tnpB7-glacS and pET30a-tnpB7-17nt glacS	CGCGGATCCTGGAGAGCCAAGGAGAAGAGTG	Beijing Tsingke Biotech	Fig. 2, Supplementary Fig. 4
glacS-SOEr	Primer for the construction of pET30a-tnpB7-glacS	CCCTCACCCCTTATTATGGCAGTGAACTACCCCGCCCTTACG	Beijing Tsingke Biotech	Fig. 2, Supplementary Fig. 4
glacS-SOEf	Primer for the construction of pET30a-tnpB7-glacS	GCCATAATAAGGGGTGAGGGACAAGACGAATAGGCAA	Beijing Tsingke Biotech	Fig. 2, Supplementary Fig. 4
tnpB7-R-NotI	Primer for the construction of pET30a-tnpB7-glacS and pET30a-tnpB7-17nt glacS	ATAAGAATGCGGCCGCGTGCGAGCTAGACAAGGAATTG	Beijing Tsingke Biotech	Fig. 2, Supplementary Fig. 4
17nt glacS-SOEr	Primer for the construction of pET30a-tnpB7-17nt glacS	CCCTCACCCCTTATTATGGCAGTGAACTACCCCGCCCTTACG	Beijing Tsingke Biotech	Supplementary Fig. 5
17nt glacS-SOEf	Primer for the construction of pET30a-tnpB7-17nt glacS	GCCATAATAAGGGGTGAGGGACAAGACGAATAGGCAA	Beijing Tsingke Biotech	Supplementary Fig. 5
genome targeting assay
tnpB7-F-NdeI	Primer for cloning of the DNA fragment containing the TnpB7-coding sequence	GGAATTCCATATGTGGAGAGCCAAGGAGAAGAGTG	Beijing Tsingke Biotech	Fig. 1, Fig. 3, Fig. 4, Fig. 5, Supplementary Fig. 3, Supplementary Fig. 7
tnpB7-R-NheI	Primer for cloning of the DNA fragment containing the TnpB7-coding sequence	CGTAGCTAGCGTGCGAGCTAGACAAGGAATTG	Beijing Tsingke Biotech	Fig. 1, Fig. 3, Fig. 4, Fig. 5, Supplementary Fig. 3, Supplementary Fig. 7
tnpB7-R-SalI	Primer for cloning of the DNA fragment containing the TnpB7-coding sequence	ACGCGTCGACTCACGATGGAGATTTCCTGC	Beijing Tsingke Biotech	Supplementary Fig. 7
glacS(0)-SOEr	Primer for introducing lacS guide sequence to right end following TTCAC	ATAATCTCACCCCTTATTATGGCGTGAACTACCCCGCCCTTACGGACGTG	Beijing Tsingke Biotech	Fig. 1d
glacS(0)-SOEf	Primer for introducing lacS guide sequence to right end following TTCAC	CCATAATAAGGGGTGAGATTATGTAGGGACAAGACGAATAGGCAAAACG	Beijing Tsingke Biotech	Fig. 1d
glacS(1)-SOEr	Primer for introducing lacS guide sequence to right end following TTCACT	CATAATCTCACCCCTTATTATGGCAGTGAACTACCCCGCCCTTACGGA	Beijing Tsingke Biotech	Fig. 1d
glacS(1)-SOEf	Primer for introducing lacS guide sequence to right end following TTCACT	GCCATAATAAGGGGTGAGATTATGAGGGACAAGACGAATAGGCAAAAC	Beijing Tsingke Biotech	Fig. 1d
gherA1-R-NheI	Primer for introducing herA1 guide sequence to right end following TTCAC	CTAGCTAGCCTCTACGTCCAGATCTAGTGAACTACCCCGCCCTT	Beijing Tsingke Biotech	Fig. 3c
gcas1-R-NheI	Primer for introducing cas1 guide sequence to right end following TTCAC	CTAGCTAGCGGAAGAGATACGGACTCGGCTGAGTGAACTACCCCGCCCTT	Beijing Tsingke Biotech	Fig. 3c
TnpB-based Gene editing
tnpB7-D187A-SOEr	Primer for the construction of catalytic dead version of TnpB7 (D187A)	CCACTCCTAATGCTATCCCAACTACTTTCCCAGTT	Beijing Tsingke Biotech	Supplementary Fig. 3
tnpB7-D187A-SOEf	Primer for the construction of catalytic dead version of TnpB7 (D187A)	GTAGTTGGGATAGCATTAGGAGTGGATAAACTAGTA	Beijing Tsingke Biotech	Supplementary Fig. 3
lacSLf-SalI	Primer for cloning of the left arm of repair template for lacS gene deletion.	ACGCGTCGACTTAAGTGTGGAAACTGGAGTTACC	Beijing Tsingke Biotech	Fig. 1d
lacS-SOE-Lr	Primer for cloning the left arm of repair template for lacS gene deletion.	GGTCTCCAGTACGGATCTTCTGACCCTGGTGTGCC	Beijing Tsingke Biotech	Fig. 1d
lacS-SOE-Rf	Primer for cloning of the right arm of repair template for lacS gene deletion.	GTCAGAAGATCCGTACTGGAGACCTTCAGCCCTTGT	Beijing Tsingke Biotech	Fig. 1d
lacSRr-NotI	Primer for cloning of the right arm of repair template for lacS gene deletion.	ATAAGAATGCGGCCGCCTTTACGCCTATGACAATACGGAA	Beijing Tsingke Biotech	Fig. 1d
herA1 Lf-SalI	Primer for cloning of the left arm of repair template for herA1 gene deletion.	ACGCGTCGACGTCTTACCTATCGTACCG	Beijing Tsingke Biotech	Fig. 3c
herA1-SOE-Lr	Primer for cloning of the left arm of repair template for herA1 gene deletion.	ATAACGTATCTCGAAACAGAATACCAATTCCTAGAAC	Beijing Tsingke Biotech	Fig. 3c
herA1-SOE-Rf	Primer for cloning of the right arm of repair template for herA1 gene deletion.	GTATTCTGTTTCGAGATACGTTATCACTTGATGAAAGG	Beijing Tsingke Biotech	Fig. 3c
herA1 Rr-NotI	Primer for cloning of the right arm of repair template for herA1 gene deletion.	AAGGAAAAAAGCGGCCGCTTAGGTGTTATTGAACCGGC	Beijing Tsingke Biotech	Fig. 3c
cas1 Lf-SalI	Primer for cloning the left arm of repair template for cas1 gene deletion.	ACGCGTCGACCCGAATTTAGAGTAGATGGAAC	Beijing Tsingke Biotech	Fig. 3c
cas1-SOE-Lr	Primer for cloning the left arm of repair template for cas1 gene deletion.	CTCTTATGCTAGACTTTACCGTCAAATACACCCCATA	Beijing Tsingke Biotech	Fig. 3c
cas1-SOE-Rf	Primer for cloning the right arm of repair template for cas1 gene deletion.	TGACGGTAAAGTCTAGCATAAGAGAGAAGAGACCCT	Beijing Tsingke Biotech	Fig. 3c
cas1 Rr-NotI	Primer for cloning the right arm of repair template for cas1 gene deletion.	AAGGAAAAAAGCGGCCGCCCTTATCCAAGGGATTACTG	Beijing Tsingke Biotech	Fig. 3c
84-F-NdeI	Primer for expressing reRNA containing 84 nt tnpB7 coding sequence-derived region.	GGAATTCCATATGAGGGGACCTCTGCTATACATACC	Beijing Ruibo Xingke Biotech	Supplementary Fig. 7b
95-F-NdeI	Primer for expressing reRNA containing 84 nt tnpB7 coding sequence-derived region.	GGAATTCCATATGTAGAGCCTGTGGACAGGGGACCT	Beijing Ruibo Xingke Biotech	Supplementary Fig. 7b
100-SOE-F	Primer for expressing reRNA containing 100 nt tnpB7 coding sequence-derived region.	GAAGCaCATATGGCCCTTAGAGCCTGTGGACA	Qingdao Weilai Biotech	Supplementary Fig. 7b
100-SOE-R	Primer for expressing reRNA containing 100 nt tnpB7 coding sequence-derived region.	GGCTCTAAGGGCCATATGtGCTTCACCTCATT	Qingdao Weilai Biotech	Supplementary Fig. 7b
103-SOE-F	Primer for expressing reRNA containing 103 nt tnpB7 coding sequence-derived region.	GAAGCaCATATGACTGCCCTTAGAGCCTGTGG	Qingdao Weilai Biotech	Supplementary Fig. 7b
103-SOE-R	Primer for expressing reRNA containing 103 nt tnpB7 coding sequence-derived region.	TCTAAGGGCAGTCATATGtGCTTCACCTCATT	Qingdao Weilai Biotech	Supplementary Fig. 7b
106-SOE-F	Primer for expressing reRNA containing 106 nt tnpB7 coding sequence-derived region.	GAAGCaCATATGGGGACTGCCCTTAGAGCCTG	Qingdao Weilai Biotech	Supplementary Fig. 7b
106-SOE-R	Primer for expressing reRNA containing 106 nt tnpB7 coding sequence-derived region.	AAGGGCAGTCCCCATATGtGCTTCACCTCATT	Qingdao Weilai Biotech	Supplementary Fig. 7b
109-SOE-F	Primer for expressing reRNA containing 109 nt tnpB7 coding sequence-derived region.	GAAGCaCATATGGTCGGGACTGCCCTTAGAGC	Qingdao Weilai Biotech	Supplementary Fig. 7b
109-SOE-R	Primer for expressing reRNA containing 109 nt tnpB7 coding sequence-derived region.	GGCAGTCCCGACCATATGtGCTTCACCTCATT	Qingdao Weilai Biotech	Supplementary Fig. 7b
111-SOE-F	Primer for expressing reRNA containing 111 nt tnpB7 coding sequence-derived region.	GAAGCaCATATGGGGTCGGGACTGCCCTTAGA	Qingdao Weilai Biotech	Supplementary Fig. 7b
111-SOE-R	Primer for expressing reRNA containing 111 nt tnpB7 coding sequence-derived region.	CAGTCCCGACCCCATATGtGCTTCACCTCATT	Qingdao Weilai Biotech	Supplementary Fig. 7b
112-SOE-F	Primer for expressing reRNA containing 112 nt tnpB7 coding sequence-derived region.	GAAGCACATATGGGGGTCGGGACTGCCCTTAG	Qingdao Weilai Biotech	Supplementary Fig. 7b
112-SOE-R	Primer for expressing reRNA containing 112 nt tnpB7 coding sequence-derived region.	AGTCCCGACCCCCATATGtGCTTCACCTCATT	Qingdao Weilai Biotech	Supplementary Fig. 7b
113-SOE-F	Primer for expressing reRNA containing 113 nt tnpB7 coding sequence-derived region.	GAAGCACATATGCGGGGTCGGGACTGCCCTTA	Qingdao Weilai Biotech	Supplementary Fig. 7b
113-SOE-R	Primer for expressing reRNA containing 113 nt tnpB7 coding sequence-derived region.	GTCCCGACCCCGCATATGtGCTTCACCTCATT	Qingdao Weilai Biotech	Supplementary Fig. 7b
114-SOE-F	Primer for expressing reRNA containing 114 nt tnpB7 coding sequence-derived region.	GAAGCaCATATGGCGGGGTCGGGACTGCCCTT	Qingdao Weilai Biotech	Supplementary Fig. 7b
114-SOE-R	Primer for expressing reRNA containing 114 nt tnpB7 coding sequence-derived region.	TCCCGACCCCGCCATATGTGCTTCACCTCATT	Qingdao Weilai Biotech	Supplementary Fig. 7b
116-F-NdeI	Primer for expressing reRNA containing 116 nt tnpB7 coding sequence-derived region.	GGAATTCCATATGGTGCGGGGTCGGGACTGCCCTTA	Beijing Ruibo Xingke Biotech	Supplementary Fig. 7b
166-F-NdeI	Primer for expressing reRNA containing 116 nt tnpB7 coding sequence-derived region.	GGAATTCCATATGGTGTGGTTGGACTGTAGATC	Beijing Ruibo Xingke Biotech	Supplementary Fig. 7b
glacS ter-R-NheI	Primer for introducing lacS guide and terminator to right end following TTCAC.	CGTAGCTAGCAAAAAAAAGACATAATCTCACCCCTTATTATGGC	Beijing Tsingke Biotech	Supplementary Fig. 7b
para-F-NotI	Primer for the construction of p116RE-lacS RT-TnpB.	AAGGAAAAAAGCGGCCGCATGTTAAACAAGTTAGGTATACTATTTA	Beijing Tsingke Biotech	Supplementary Fig. 7c
tnpB7-R-SmaI	Primer for the construction of p116RE-lacS RT-TnpB.	TCCCCCGGGTCACGATGGAGATTTCCTG	Beijing Tsingke Biotech	Supplementary Fig. 7c
g17nt-R-NheI	Primer for the construction of pSeTnpB-g17nt-RT.	TCCGGAGACGCGTAGCTAGCCACCCCTTATTATGGCAGTGAACTACCCCGCCCTT	Beijing Ruibo Xingke Biotech	Fig. 4a
g16nt-SOEr	Primer for the construction of pSeTnpB-g16nt-RT.	CCTACCCCTTATTATGGCAGTGAACTACCCCGCCCTTA	Beijing Ruibo Xingke Biotech	Fig. 4a, Supplementary Fig. 8
g16nt-SOEf	Primer for the construction of pSeTnpB-g16nt-RT.	ACTGCCATAATAAGGGGTAGGGACAAGACGAATAGGCA	Beijing Ruibo Xingke Biotech	Fig. 4a, Supplementary Fig. 8
g15nt-SOEr	Primer for the construction of pSeTnpB-g15nt-RT.	CCTCCCCTTATTATGGCAGTGAACTACCCCGCCCTTAC	Beijing Ruibo Xingke Biotech	Fig. 4a, Supplementary Fig. 8
g15nt-SOEf	Primer for the construction of pSeTnpB-g15nt-RT.	ACTGCCATAATAAGGGGAGGGACAAGACGAATAGGC	Beijing Ruibo Xingke Biotech	Fig. 4a, Supplementary Fig. 8
g14nt-SOEr	Primer for the construction of pSeTnpB-g14nt-RT.	CCCTCCCTTATTATGGCAGTGAACTACCCCGCCCTTAC	Beijing Ruibo Xingke Biotech	Fig. 4a, Supplementary Fig. 8
g14nt-SOEf	Primer for the construction of pSeTnpB-g14nt-RT.	ACTGCCATAATAAGGGAGGGACAAGACGAATAGGC	Beijing Ruibo Xingke Biotech	Fig. 4a, Supplementary Fig. 8
g13nt-SOEr	Primer for the construction of pSeTnpB-g13nt-RT.	GTCCCTCCTTATTATGGCAGTGAACTACCCCGCCCTTACGGA	Beijing Ruibo Xingke Biotech	Supplementary Fig. 8
g13nt-SOEf	Primer for the construction of pSeTnpB-g13nt-RT.	GTTCACTGCCATAATAAGGAGGGACAAGACGAATAGGCAAAAC	Beijing Ruibo Xingke Biotech	Supplementary Fig. 8
g13nt-ccc-SOEr	Primer for the construction of pSeTnpB-g13nt-RT.	CGTCTTGTgggTCCTTATTATGGCAGTGAACTACCCCG	Qingdao Weilai Biotech	Fig. 4a
g13nt-ccc-SOEf	Primer for the construction of pSeTnpB-g13nt-RT.	CATAATAAGGAcccACAAGACGAATAGGCAAAACGTC	Qingdao Weilai Biotech	Fig. 4a
g12nt-SOEr	Primer for the construction of pSeTnpB-g12nt-RT.	CTTATTATGGCAGTGAACTACCCCGCCCTTACGGACGTGG	Beijing Ruibo Xingke Biotech	Supplementary Fig. 8
g12nt-SOEf	Primer for the construction of pSeTnpB-g12nt-RT.	TAGTTCACTGCCATAATAAGAGGGACAAGACGAATAGGCA	Beijing Ruibo Xingke Biotech	Supplementary Fig. 8
g12nt-ccc-SOEr	Primer for the construction of pSeTnpB-g12nt-RT.	TCGTCTTGTgggTCTTATTATGGCAGTGAACTACCCCG	Qingdao Weilai Biotech	Fig. 4a
g12nt-ccc-SOEf	Primer for the construction of pSeTnpB-g12nt-RT.	CCATAATAAGAcccACAAGACGAATAGGCAAAACGTC	Beijing Ruibo Xingke Biotech	Fig. 4a
lacS-m1-R-NheI	Primer for the construction of pSeTnpB-g16nt-m1-RT.	CGTAGCTAGCATCTCACCCCTTATTATGGCTGTGAACTACCCCGCCCTTA	Beijing Ruibo Xingke Biotech	Fig. 4b
lacS-m2-SOEr	Primer for the construction of pSeTnpB-g16nt-m2-RT.	CTACCCCTTATTATGGGAGTGAACTACCCCGCCCTTA	Beijing Ruibo Xingke Biotech	Fig. 4b
lacS-m2-SOEf	Primer for the construction of pSeTnpB-g16nt-m2-RT.	CTCCCATAATAAGGGGTAGGGACAAGACGAATAGGCA	Beijing Ruibo Xingke Biotech	Fig. 4b
lacS-m3-SOEr	Primer for the construction of pSeTnpB-g16nt-m3-RT.	CCTACCCCTTATTATGCCAGTGAACTACCCCGCCCTTA	Beijing Ruibo Xingke Biotech	Fig. 4b
lacS-m3-SOEf	Primer for the construction of pSeTnpB-g16nt-m3-RT.	ACTGGCATAATAAGGGGTAGGGACAAGACGAATAGGC	Beijing Ruibo Xingke Biotech	Fig. 4b
lacS-m4-SOEr	Primer for the construction of pSeTnpB-g16nt-m4-RT.	CCTACCCCTTATTATCGCAGTGAACTACCCCGCCCTTA	Beijing Ruibo Xingke Biotech	Fig. 4b
lacS-m4-SOEf	Primer for the construction of pSeTnpB-g16nt-m4-RT.	ACTGCGATAATAAGGGGTAGGGACAAGACGAATAGGCA	Beijing Ruibo Xingke Biotech	Fig. 4b
lacS-m5-SOEr	Primer for the construction of pSeTnpB-g16nt-m5-RT.	CCTACCCCTTATTAAGGCAGTGAACTACCCCGCCCTTA	Beijing Ruibo Xingke Biotech	Fig. 4b
lacS-m5-SOEf	Primer for the construction of pSeTnpB-g16nt-m5-RT.	ACTGCCTTAATAAGGGGTAGGGACAAGACGAATAGGCA	Beijing Ruibo Xingke Biotech	Fig. 4b
lacS-m6-SOEr	Primer for the construction of pSeTnpB-g16nt-m6-RT.	CCTACCCCTTATTTTGGCAGTGAACTACCCCGCCCTTA	Beijing Ruibo Xingke Biotech	Fig. 4b
lacS-m6-SOEf	Primer for the construction of pSeTnpB-g16nt-m6-RT.	ACTGCCAAAATAAGGGGTAGGGACAAGACGAATAGGCA	Beijing Ruibo Xingke Biotech	Fig. 4b
lacS-m7-SOEr	Primer for the construction of pSeTnpB-g16nt-m7-RT.	CCTACCCCTTATAATGGCAGTGAACTACCCCGCCCTTA	Beijing Ruibo Xingke Biotech	Fig. 4b
lacS-m7-SOEf	Primer for the construction of pSeTnpB-g16nt-m7-RT.	ACTGCCATTATAAGGGGTAGGGACAAGACGAATAGGCA	Beijing Ruibo Xingke Biotech	Fig. 4b
lacS-m8-SOEr	Primer for the construction of pSeTnpB-g16nt-m8-RT.	CCTACCCCTTAATATGGCAGTGAACTACCCCGCCCTTA	Beijing Ruibo Xingke Biotech	Fig. 4b
lacS-m8-SOEf	Primer for the construction of pSeTnpB-g16nt-m8-RT.	ACTGCCATATTAAGGGGTAGGGACAAGACGAATAGGCA	Beijing Ruibo Xingke Biotech	Fig. 4b
lacS-m9-R-NheI	Primer for the construction of pSeTnpB-g16nt-m9-RT.	CTAGCTAGCACCCCTTTTTATGGCAGTGAACTACCCCGCCCTTA	Beijing Ruibo Xingke Biotech	Fig. 4b
lacS-m10-SOEr	Primer for the construction of pSeTnpB-g16nt-m10-RT.	CCTACCCCTAATTATGGCAGTGAACTACCCCGCCCTTA	Beijing Ruibo Xingke Biotech	Fig. 4b
lacS-m10-SOEf	Primer for the construction of pSeTnpB-g16nt-m10-RT.	ACTGCCATAATTAGGGGTAGGGACAAGACGAATAGGCA	Beijing Ruibo Xingke Biotech	Fig. 4b
lacS-m11-SOEr	Primer for the construction of pSeTnpB-g16nt-m11-RT.	CCTACCCCATATTATGGCAGTGAACTACCCCGCCCTTA	Beijing Ruibo Xingke Biotech	Fig. 4b
lacS-m11-SOEf	Primer for the construction of pSeTnpB-g16nt-m11-RT.	ACTGCCATAATATGGGGTAGGGACAAGACGAATAGGCA	Beijing Ruibo Xingke Biotech	Fig. 4b
lacS-m12-SOEr	Primer for the construction of pSeTnpB-g16nt-m12-RT.	CCTACCCGTTATTATGGCAGTGAACTACCCCGCCCTTA	Beijing Ruibo Xingke Biotech	Fig. 4b
lacS-m12-SOEf	Primer for the construction of pSeTnpB-g16nt-m12-RT.	ACTGCCATAATAACGGGTAGGGACAAGACGAATAGGCA	Beijing Ruibo Xingke Biotech	Fig. 4b
lacS-m13-SOEr	Primer for the construction of pSeTnpB-g16nt-m13-RT.	CCTACCGCTTATTATGGCAGTGAACTACCCCGCCCTTA	Beijing Ruibo Xingke Biotech	Fig. 4b
lacS-m13-SOEf	Primer for the construction of pSeTnpB-g16nt-m13-RT.	ACTGCCATAATAAGCGGTAGGGACAAGACGAATAGGCA	Beijing Ruibo Xingke Biotech	Fig. 4b
lacS-m14-SOEr	Primer for the construction of pSeTnpB-g16nt-m14-RT.	CCTACGCCTTATTATGGCAGTGAACTACCCCGCCCTTA	Beijing Ruibo Xingke Biotech	Fig. 4b
lacS-m14-SOEf	Primer for the construction of pSeTnpB-g16nt-m14-RT.	ACTGCCATAATAAGGCGTAGGGACAAGACGAATAGGCA	Beijing Ruibo Xingke Biotech	Fig. 4b
lacS-m15-SOEr	Primer for the construction of pSeTnpB-g16nt-m15-RT.	CCTAGCCCTTATTATGGCAGTGAACTACCCCGCCCTTA	Beijing Ruibo Xingke Biotech	Fig. 4b
lacS-m15-SOEf	Primer for the construction of pSeTnpB-g16nt-m15-RT.	ACTGCCATAATAAGGGCTAGGGACAAGACGAATAGGCA	Beijing Ruibo Xingke Biotech	Fig. 4b
snm lacS-F-SalI	Primer for cloning of the repair template to lacS SNE plasmid.	ACGCGTCGACGAAGACTCGACGAACACGC	Beijing Ruibo Xingke Biotech	Fig. 5a
snm lacS-R-NotI	Primer for cloning of the repair template to lacS SNE plasmid.	AAGGAAAAAAGCGGCCGCGGCTGAAGGTCTCCAGTAC	Beijing Ruibo Xingke Biotech	Fig. 5a
snm lacS-SOEr	Primer for introducing target-mismatched mutations in the repair template of SNE plasmids	TCAAAGAACGCCCATCTGTT	Qingdao Weilai Biotech	Fig. 5a
snm1 lacS-SOEf	Primer for introducing the target-mismatched mutation in the repair template of SNE plasmid	AACAGATGGGCGTTCTTTGAAGCCATAATAAGGGGTGAGA	Qingdao Weilai Biotech	Fig. 5a
snm2 lacS-SOEf	Primer for introducing the target-mismatched mutation in the repair template of SNE plasmid	AACAGATGGGCGTTCTTTGATCCCATAATAAGGGGTGAGA	Qingdao Weilai Biotech	Fig. 5a
snm3 lacS-SOEf	Primer for introducing the target-mismatched mutation in the repair template of SNE plasmid	AACAGATGGGCGTTCTTTGATGGCATAATAAGGGGTGAGA	Qingdao Weilai Biotech	Fig. 5a
snm4 lacS-SOEr	Primer for introducing the target-mismatched mutation in the repair template of SNE plasmid	TCTCACCCCTTATTATCGCA	Qingdao Weilai Biotech	Fig. 5a
snm4 lacS-SOEf	Primer for introducing the target-mismatched mutation in the repair template of SNE plasmid	TGCGATAATAAGGGGTGAGATTATGAAAGGGAGGGAGAAG	Qingdao Weilai Biotech	Fig. 5a
snm5 lacS-SOEf	Primer for introducing the target-mismatched mutation in the repair template of SNE plasmid	AACAGATGGGCGTTCTTTGATGCCTTAATAAGGGGTGAGA	Qingdao Weilai Biotech	Fig. 5a
snm6 lacS-SOEf	Primer for introducing the target-mismatched mutation in the repair template of SNE plasmid	AACAGATGGGCGTTCTTTGATGCCAAAATAAGGGGTGAGA	Qingdao Weilai Biotech	Fig. 5a
snm7 lacS-SOEf	Primer for introducing the target-mismatched mutation in the repair template of SNE plasmid	AACAGATGGGCGTTCTTTGATGCCATTATAAGGGGTGAGA	Qingdao Weilai Biotech	Fig. 5a
snm8 lacS-SOEf	Primer for introducing the target-mismatched mutation in the repair template of SNE plasmid	AACAGATGGGCGTTCTTTGATGCCATATTAAGGGGTGAGA	Qingdao Weilai Biotech	Fig. 5a
snm9 lacS-SOEr	Primer for introducing the target-mismatched mutation in the repair template of SNE plasmid	TCTCACCCCTTTTTATGGCATCAAAGAACGCC	Qingdao Weilai Biotech	Fig. 5a
snm9 lacS-SOEf	Primer for introducing the target-mismatched mutation in the repair template of SNE plasmid	ATGCCATAAAAAGGGGTGAGATTATGAAAG	Qingdao Weilai Biotech	Fig. 5a
snm10 lacS-SOEf	Primer for introducing the target-mismatched mutation in the repair template of SNE plasmid	AACAGATGGGCGTTCTTTGATGCCATAATTAGGGGTGAGA	Qingdao Weilai Biotech	Fig. 5a
snm11 lacS-SOEf	Primer for introducing the target-mismatched mutation in the repair template of SNE plasmid	AACAGATGGGCGTTCTTTGATGCCATAATATGGGGTGAGA	Qingdao Weilai Biotech	Fig. 5a
snm12 lacS-SOEf	Primer for introducing the target-mismatched mutation in the repair template of SNE plasmid	AACAGATGGGCGTTCTTTGATGCCATAATAACGGGTGAGA	Qingdao Weilai Biotech	Fig. 5a
snm13 lacS-SOEf	Primer for introducing the target-mismatched mutation in the repair template of SNE plasmid	AACAGATGGGCGTTCTTTGATGCCATAATAAGCGGTGAGA	Qingdao Weilai Biotech	Fig. 5a
snm14 lacS-SOEf	Primer for introducing the target-mismatched mutation in the repair template of SNE plasmid	AACAGATGGGCGTTCTTTGATGCCATAATAAGGCGTGAGA	Qingdao Weilai Biotech	Fig. 5a
ParaS-m38-SOE-f	Primer for introducing mutation to ParaS promoter .	TAAACAAGTTAGTGATACTATTTATAAAATAGTTAGGTCA	Qingdao Weilai Biotech	Fig. 5b
ParaS-m38-SOE-r	Primer for introducing mutation to ParaS promoter .	TAAATAGTATCACTAACTTGTTTAACATGCATGCAGCACA	Qingdao Weilai Biotech	Fig. 5b
snm herA1-F-SalI	Primer for cloning of the repair template for herA1 SNE editing.	ACGCGTCGACGAGAATTCTGCTGATACAGG	Qingdao Weilai Biotech	Supplementary Fig. 12
snm herA1-R-NotI	Primer for cloning of the repair template for herA1 SNE editing.	AAGGAAAAAAGCGGCCGCGGCGATTGTGTAATAAAGC	Qingdao Weilai Biotech	Supplementary Fig. 12
snm5 herA1-SOEr	Primer for introducing the target-mismatched mutation in the repair template of SNP plasmid	TCCTCTACGTCCAGTTCTAT	Qingdao Weilai Biotech	Supplementary Fig. 12
snm5 herA1-SOEf	Primer for introducing the target-mismatched mutation in the repair template of SNP plasmid	ATAGAACTGGACGTAGAGGA	Qingdao Weilai Biotech	Supplementary Fig. 12
snm8 herA1-SOEr	Primer for introducing the target-mismatched mutation in the repair template of SNP plasmid	TCCTCTACGTCGAGATCTAT	Qingdao Weilai Biotech	Supplementary Fig. 12
snm8 herA1-SOEf	Primer for introducing the target-mismatched mutation in the repair template of SNP plasmid	ATAGATCTCGACGTAGAGGA	Qingdao Weilai Biotech	Supplementary Fig. 12
snm cas1-F-SalI	Primer for cloning of the repair template for cas1 SNE editing.	ACGCGTCGACGCATGTTCTCCTTCATGC	Qingdao Weilai Biotech	Supplementary Fig. 12
snm cas1-R-NotI	Primer for cloning of the repair template for cas1 SNE editing.	AAGGAAAAAAGCGGCCGCCCGTTATAGGGTCTCTTCTC	Qingdao Weilai Biotech	Supplementary Fig. 12
snm5 cas1-SOEr	Primer for introducing the target-mismatched mutation in the repair template of SNP plasmid	ATCAGGCGAGTCCGTATCTC	Qingdao Weilai Biotech	Supplementary Fig. 12
snm5 cas1-SOEf	Primer for introducing the target-mismatched mutation in the repair template of SNP plasmid	GAGATACGGACTCGCCTGAT	Qingdao Weilai Biotech	Supplementary Fig. 12
snm12 cas1-SOEr	Primer for introducing the target-mismatched mutation in the repair template of SNP plasmid	CAGCCGAGTCGGTATCTCTT	Qingdao Weilai Biotech	Supplementary Fig. 12
snm12 cas1-SOEf	Primer for introducing the target-mismatched mutation in the repair template of SNP plasmid	AAGAGATACCGACTCGGCTG	Qingdao Weilai Biotech	Supplementary Fig. 12
CRISPR based Gene editing
lacS sp-F	type IA crRNA spacer insert fwd	AAGCTCAAAGCTTAAATAATACTGCTGCAGACATTTTCAA	Beijing Tsingke Biotech	Fig. 3a
lacS sp-R	type IA crRNA spacer insert rev	AGCTTGAAAATGTCTGCAGCAGTATTATTTAAGCTTTGAG	Beijing Tsingke Biotech	Fig. 3a
lacS-F-SphI	Primer for cloning of the repair template to generate pGE1-lacSin.	ACATGCATGCTTAAGTGTGGAAACTGGAGTTAC	Beijing Tsingke Biotech	Fig. 3a
lacS-R-XhoI	Primer for cloning of the repair template to generate pGE1-lacSin.	CCGCTCGAGCTTTACGCCTATGACAATACGGAA	Beijing Tsingke Biotech	Fig. 3a
lacs-mTAM-SOEr	Primer used for introducing TAM mutations to the RT of pGE1-lacSin.	AGAACGCCCATCTGTTATCG	Beijing Tsingke Biotech	Fig. 3a
TTTAA-(0)-mTAM-SOEf	Primer used for introducing the TAM mutation to the RT of pGE1-lacSin.	CGATAACAGATGGGCGTTCTTTTAAGCCATAATAAGGGGTGAGAT	Beijing Tsingke Biotech	Fig. 3a
TTTAA-(1)-mTAM-SOEf	Primer used for introducing the TAM mutation to the RT of pGE1-lacSin.	CGATAACAGATGGGCGTTCTTTAATGCCATAATAAGGGGTGAGAT	Beijing Tsingke Biotech	Fig. 3a
GATAA-mTAM-SOEf	Primer used for introducing the TAM mutation to the RT of pGE1-lacSin.	CGATAACAGATGGGCGTTCTGATAAGCCATAATAAGGGGTGAGAT	Beijing Tsingke Biotech	Fig. 3a
GTTCA-mTAM-SOEf	Primer used for introducing the TAM mutation to the RT of pGE1-lacSin.	CGATAACAGATGGGCGTTCTGTTCAGCCATAATAAGGGGTGAGAT	Beijing Tsingke Biotech	Fig. 3a
GTTAC-mTAM-SOEf	Primer used for introducing the TAM mutation to the RT of pGE1-lacSin.	CGATAACAGATGGGCGTTCTGTTACGCCATAATAAGGGGTGAGAT	Beijing Tsingke Biotech	Fig. 3a
TATTA-mTAM-SOEf	Primer used for introducing the TAM mutation to the RT of pGE1-lacSin.	CGATAACAGATGGGCGTTCTTATTAGCCATAATAAGGGGTGAGAT	Beijing Tsingke Biotech	Fig. 3a
TCTGA-mTAM-SOEf	Primer used for introducing the TAM mutation to the RT of pGE1-lacSin.	CGATAACAGATGGGCGTTCTTCTGAGCCATAATAAGGGGTGAGAT	Beijing Tsingke Biotech	Fig. 3a
TATAC-mTAM-SOEf	Primer used for introducing the TAM mutation to the RT of pGE1-lacSin.	CGATAACAGATGGGCGTTCTTATACGCCATAATAAGGGGTGAGAT	Beijing Tsingke Biotech	Fig. 3a
TAGAA-mTAM-SOEf	Primer used for introducing the TAM mutation to the RT of pGE1-lacSin.	CGATAACAGATGGGCGTTCTTAGAAGCCATAATAAGGGGTGAGAT	Beijing Tsingke Biotech	Fig. 3a
TTCGA-mTAM-SOEf	Primer used for introducing the TAM mutation to the RT of pGE1-lacSin.	CGATAACAGATGGGCGTTCTTTCGAGCCATAATAAGGGGTGAGAT	Beijing Tsingke Biotech	Fig. 3a
TATAG-mTAM-SOEf	Primer used for introducing the TAM mutation to the RT of pGE1-lacSin.	CGATAACAGATGGGCGTTCTTATAGGCCATAATAAGGGGTGAGAT	Beijing Tsingke Biotech	Fig. 3a
TTTGG-mTAM-SOEf	Primer used for introducing the TAM mutation to the RT of pGE1-lacSin.	CGATAACAGATGGGCGTTCTTTTGGGCCATAATAAGGGGTGAGAT	Beijing Tsingke Biotech	Fig. 3a
GGGGG-mTAM-SOEf	Primer used for introducing the TAM mutation to the RT of pGE1-lacSin.	CGATAACAGATGGGCGTTCTGGGGGGCCATAATAAGGGGTGAGAT	Beijing Tsingke Biotech	Supplementary Fig. 3
Others
herA1 checkf	Primer used to validate herA1 gene knockout.	GATAAGATAGACGTTGCTAAAG	Beijing Ruibo Xingke Biotech	Fig. 3c, Supplementary Fig. 12
herA1 checkr	Primer used to validate herA1 gene knockout.	CCTTCACGAGAATGAGACC	Beijing Ruibo Xingke Biotech	Fig. 3c, Supplementary Fig. 12
cas1 checkf	Primer used to validate cas1 gene knockout.	TCAGAAAGGCAAATAAGGTAAG	Beijing Ruibo Xingke Biotech	Fig. 3c, Supplementary Fig. 12
cas1 checkr	Primer used to validate cas1 gene knockout.	GTCCTTTGCTAATACATCTACG	Beijing Ruibo Xingke Biotech	Fig. 3c, Supplementary Fig. 12
lacS checkf	Primer used to validate lacS gene knockout.	AGCACAAGTATATAAATTCCACA	Beijing Ruibo Xingke Biotech	Fig. 3a, Fig. 4, Fig. 5, Supplementary Fig. 6, Supplementary Fig. 7, Supplementary Fig. 8 , Supplementary Fig 12 , Supplementary Fig. 15,
lacS checkr	Primer used to validate lacS gene knockout.	TATTGGGCATACTATAAGAGGCA	Beijing Ruibo Xingke Biotech	Fig. 3a, Fig. 4, Fig. 5, Supplementary Fig. 6, Supplementary Fig. 7, Supplementary Fig. 8 , Supplementary Fig 12 , Supplementary Fig. 15,
Bacterial genome editing
tnpB7-F-BamHI	Primer for cloning of the DNA fragment containing the TnpB7-coding sequence.	CGCGGATCCTGGAGAGCCAAGGAGAAGAGTG	Qingdao Weilai Biotech	Fig. 6b
tnpB7-R-NotI	Primer for cloning of the DNA fragment containing the TnpB7-coding sequence.	ATAAGAATGCGGCCGCGTGCGAGCTAGACAAGGAATTG	Qingdao Weilai Biotech	Fig. 6b
glacZ1-Gib-R	Primer for introducing lacZ guide1 to right end RNA.	CTGGGTGGATCAGTCGCTGAGTGAACTACCCCGCCCTTACGG	Qingdao Weilai Biotech	Fig. 6b
glacZ1-Gib-F	Primer for introducing lacZ guide1 to right end RNA.	TCAGCGACTGATCCACCCAGAGGGACAAGACGAATAGGCAAAAC	Qingdao Weilai Biotech	Fig. 6b
glacZ2-Gib-R	Primer for introducing lacZ guide2 to right end RNA.	AATGCGAACAGCGCACGGCGGTGAACTACCCCGCCCTTACGG	Qingdao Weilai Biotech	Fig. 6b
glacZ2-Gib-F	Primer for introducing lacZ guide2 to right end RNA.	CGCCGTGCGCTGTTCGCATTAGGGACAAGACGAATAGGCAAAAC	Qingdao Weilai Biotech	Fig. 6b
glacZ3-Gib-R	Primer for introducing lacZ guide3 to right end RNA.	CGACGCGCTGTATCGCTGGAGTGAACTACCCCGCCCTTACGG	Qingdao Weilai Biotech	Fig. 6b
glacZ3-Gib-F	Primer for introducing lacZ guide3 to right end RNA.	TCCAGCGATACAGCGCGTCGAGGGACAAGACGAATAGGCAAAAC	Qingdao Weilai Biotech	Fig. 6b
glacZ4-Gib-R	Primer for introducing lacZ guide4 to right end RNA.	AATCTCTATCGTGCGGTGGTGTGAACTACCCCGCCCTTACGG	Qingdao Weilai Biotech	Fig. 6b
glacZ4-Gib-F	Primer for introducing lacZ guide4 to right end RNA.	ACCACCGCACGATAGAGATTAGGGACAAGACGAATAGGCAAAAC	Qingdao Weilai Biotech	Fig. 6b
glacZ1-mut-SOEr	Primer for introducing stop codon and the EcoRI cleavage site to the repair template of pET30a-lacZ RT1.	TCATATTTAAGAATTCACTGATCCACCCAGTCCCAG	Qingdao Weilai Biotech	Fig. 6b
glacZ1-mut-SOEf	Primer for introducing stop codon and the EcoRI cleavage site to the repair template of pET30a-lacZ RT1.	ATCAGTGAATTCTTAAATATGATGAAAACGGCAACC	Qingdao Weilai Biotech	Fig. 6b
glacZ2-mut-SOEr	Primer for introducing stop codon and the EcoRI cleavage site to the repair template of pET30a-lacZ RT2.	GGATAATGAATTCAGCGCACGGCGTTAAAGTTGTTC	Qingdao Weilai Biotech	Fig. 6b
glacZ2-mut-SOEf	Primer for introducing stop codon and the EcoRI cleavage site to the repair template of pET30a-lacZ RT2.	CGCCGTGCGCTGAATTCATTATCCGAACCATCCGCTG	Qingdao Weilai Biotech	Fig. 6b
glacZ3-mut-SOEr	Primer for introducing stop codon and the EcoRI cleavage site to the repair template of pET30a-lacZ RT3.	TTGATCCGAATTCACAGCGCGTCGTGATTAGCGCCG	Qingdao Weilai Biotech	Fig. 6b
glacZ3-mut-SOEf	Primer for introducing stop codon and the EcoRI cleavage site to the repair template of pET30a-lacZ RT3.	GCGCTGTGAATTCGGATCAAATCTGTCGATCCTTCC	Qingdao Weilai Biotech	Fig. 6b
glacZ4-mut-SOEr	Primer for introducing stop codon and the EcoRI cleavage site to the repair template of pET30a-lacZ RT4.	ACCACCGGAATTCAGAGATTCGGGATTTCGGCGCTC	Qingdao Weilai Biotech	Fig. 6b
glacZ4-mut-SOEf	Primer for introducing stop codon and the EcoRI cleavage site to the repair template of pET30a-lacZ RT4.	AATCTCTGAATTCCGGTGGTTGAACTGCACACCGCC	Qingdao Weilai Biotech	Fig. 6b
glacZ2-snm13-SOEr	Primer for introducing the target-mismatched mutation to the repair template of pET30a-lacZ RT2snm13.	GGATAATGCGAtCAGCGCACGGCGTTAAAGTTGTTCTG	Qingdao Weilai Biotech	Fig. 6b
glacZ2-snm13-SOEf	Primer for introducing the target-mismatched mutation to the repair template of pET30a-lacZ RT2snm13.	CCGTGCGCTGaTCGCATTATCCGAACCATCCGCTGTGG	Qingdao Weilai Biotech	Fig. 6b
glacZ3-snm8-SOEr	Primer for introducing the target-mismatched mutation to the repair template of pET30a-lacZ RT2snm8.	CCAGCGTTACAGCGCGTCGTGATTAGCG	Qingdao Weilai Biotech	Fig. 6b
glacZ3-snm8-SOEf	Primer for introducing the target-mismatched mutation to the repair template of pET30a-lacZ RT2snm8.	ACGACGCGCTGTAACGCTGGATCAAATCTGTCGAT	Qingdao Weilai Biotech	Fig. 6b
NCD-lacZ-Lf-Gib-F	Primer for cloning of the lacZ gene editing repair template.	CAATTCCTTGTCTAGCTCGCACTTCACACAGGAAACAGCTATGAC	Qingdao Weilai Biotech	Fig. 6b
NCDlacZ-Rr-Gib-R	Primer for cloning of the lacZ gene editing repair template.	GTGGTGGTGGTGCTCGAGTGCGGCCGCCAGCGTCGACGCCGCCTTCCAGCGTTCGA	Qingdao Weilai Biotech	Fig. 6b
30a-NCD-Gib-R	Primer for the construction of lacZ gene editing plasmids.	GTGCGAGCTAGACAAGGAATTGGGATCCGATATCAGCCATGGC	Qingdao Weilai Biotech	Fig. 6b
lacZ-check-F	Primer used to validate lacZ gene knockout.	CCAGGCTTTACACTTTATGCTTCC	Qingdao Weilai Biotech	Fig. 6b
lacZ-check-R	Primer used to validate lacZ gene knockout.	TTTCCGGCTGATAAATAAGGTTTTC	Qingdao Weilai Biotech	Fig. 6b
tnpB7-RBS-F-KpnI	Primer for cloning of the DNA fragment containing the TnpB7-coding sequence and RBS.	CGGGGTACCAGGAGGAATTCACCATGTGGAGAGCCAAGGAGAAGAGTG	Qingdao Weilai Biotech	Fig. 6c
tnpB7-dgc137g-R-SalI	Primer for introducing dgc137 guide to the right end RNA	ACGCGTCGACCTTACCATTTGCATCAGTGAACTACCCCGCCCTTACGGAC	Qingdao Weilai Biotech	Fig. 6c
dgc137g-Gib-Lf	Primer for cloning of the repair template for dgc137 gene editing.	CACTGATGCAAATGGTAAGGTCGACCAGCAGTACGTGCTCTGATC	Qingdao Weilai Biotech	Fig. 6c
dgc137 Lr	Primer for cloning of the repair template for dgc137 gene editing.	CGACACTTTAGTTCAGTCTACATTATGGCCTCCAGCATGC	Qingdao Weilai Biotech	Fig. 6c
dgc137 Rf	Primer for cloning of the repair template for dgc137 gene editing.	GCATGCTGGAGGCCATAATGTAGACTGAACTAAAGTGTCG	Qingdao Weilai Biotech	Fig. 6c
dgc137-Gib-Rr	Primer for cloning of the repair template for dgc137 gene editing.	CGCCAAAACAGCCAAGCTTGCATGCTCACTTCAGGCATTATCGAC	Qingdao Weilai Biotech	Fig. 6c
dgc137 checkf	Primer used to validate dgc137 gene knockout.	GAGCAGCGTGAGAATGTACC	Qingdao Weilai Biotech	Fig. 6c, Supplementary Fig. 15
dgc137 checkr	Primer used to validate dgc137 gene knockout.	CAATAGACTCGACGTCGATG	Qingdao Weilai Biotech	Fig. 6c, Supplementary Fig. 15
DNA cleavage assay
puc19-F1	Primer for preparations of DNA substrates	TCGGTGATGACGGTGAAAACCTC	Beijing Tsingke Biotech	Fig. 2
puc19-R1	Primer for preparations of DNA substrates	ACGACCTACACCGAACTGAGATA	Beijing Tsingke Biotech	Fig. 2

## Sheet: Targets
Strains	Gene target	TAM (NTS)	Target sequence
S1	lacS	TTTAA	NTS 5' TGCCATAATAAGGGGTG 3' TS 3' ACGGTATTATTCCCCAC 5'
S2		GATAA
S3		GTTCA
S4		TTTGA
S5		GTTAC
S6		TATTA
S7		TCTGA
S8		TATAC
S9		TAGAA
S10		TTCGA
S11		TATAG
S12		TTTGG
S13		GGGGG
S. islandicus E233	herA1	CTTGA	NTS 5' TAGATCTGGACGTAGAG 3' TS 3' ATCTAGACCTGCATCTC 5'
S. islandicus E233	cas1	ATTGA	NTS 5' TCAGCCGAGTCCGTATCTCTTCC 3' TS 3' AGTCGGCTCAGGCATAGAGAAGG 5'
E. coli BL21(DE3)pLysS	lacZ-T1	TTTAA	NTS 5' TCAGCGACTGATCCACCCAG 3' TS 3' AGTCGCTGACTAGGTGGGTC 5'
E. coli BL21(DE3)pLysS	lacZ-T2	TTTAA	NTS 5' CGCCGTGCGCTGTTCGCATT 3' TS 3' GCGGCACGCGACAAGCGTAA 5'
E. coli BL21(DE3)pLysS	lacZ-T3	TTTGA	NTS 5' TCCAGCGATACAGCGCGTCG 3' TS 3' AGGTCGCTATGTCGCGCAGC 5'
E. coli BL21(DE3)pLysS	lacZ-T4	GTTCA	NTS 5' ACCACCGCACGATAGAGATT 3' TS 3' TGGTGGCGTGCTATCTCTAA 5'
Vibrio alginolyticus SCSIO 43097	dgc137	ATTAA	NTS 5' TGATGCAAATGGTAAG 3' TS 3' ACTACGTTTACCATTC 5'
dsDNA substrates used for in vitro cleavage assay	full sequence	TAM	Target sequence
dsDNA substrate with TTTAA TAM	TCGGTGATGACGGTGAAAACCTCTGACACATGCAGCTCCCGGAGACGGTCACAGCTTGTCTGTAAGCGGATGCCGGGAGCAGACAAGCCCGTCAGGGCGCGTCAGCGGGTGTTGGCGGGTGTCGGGGCTGGCTTAACTATGCGGCATCAGAGCAGATTGTACTGAGAGTGCACCATATGCGGTGTGAAATACCGCACAGATGCGTAAGGAGAAAATACCGCATCAGGCGCCATTCGCCATTCAGGCTGCGCAACTGTTGGGAAGGGCGATCGGTGCGGGCCTCTTCGCTATTACGCCAGCTGGCGAAAGGGGGATGTGCTGCAAGGCGATTAAGTTGGGTAACGCCAGGGTTTTCCCAGTCACGACGTTGTAAAACGACGGCCAGTGAATTCGAGCTCG…	TTTAA	NTS 5' TGCCATAATAAGGGGTGAGATTATG 3' TS 3' ACGGTATTATTCCCCACTCTAATAC 5'
dsDNA substrate with TTTGA TAM	TCGGTGATGACGGTGAAAACCTCTGACACATGCAGCTCCCGGAGACGGTCACAGCTTGTCTGTAAGCGGATGCCGGGAGCAGACAAGCCCGTCAGGGCGCGTCAGCGGGTGTTGGCGGGTGTCGGGGCTGGCTTAACTATGCGGCATCAGAGCAGATTGTACTGAGAGTGCACCATATGCGGTGTGAAATACCGCACAGATGCGTAAGGAGAAAATACCGCATCAGGCGCCATTCGCCATTCAGGCTGCGCAACTGTTGGGAAGGGCGATCGGTGCGGGCCTCTTCGCTATTACGCCAGCTGGCGAAAGGGGGATGTGCTGCAAGGCGATTAAGTTGGGTAACGCCAGGGTTTTCCCAGTCACGACGTTGTAAAACGACGGCCAGTGAATTCGAGCTCG…	TTTGA	NTS 5' TGCCATAATAAGGGGTGAGATTATG 3' TS 3' ACGGTATTATTCCCCACTCTAATAC 5'
