# Supplementary material for: Flexible TAM requirement of TnpB enables efficient single-nucleotide editing with expanded targeting scope
Source: Nat Commun. 2024 Apr 24;15:3464. doi: 10.1038/s41467-024-47697-4 (PMC11043419; doi:10.1038/s41467-024-47697-4)
Supplement: Supplementary file 6 — Source Data file [file 41467_2024_47697_MOESM6_ESM.zip › 41467_2024_47697_MOESM6_ESM/Source Data.xlsx]

## Sheet: Fig.1
Fig.1d. Transformation efficiencies of Sulfolobus cells with different plasmids
	TTTAA				TTGAT
	replicate I	replicate II	replicate III	Average	replicate I	replicate II	replicate III	Average
NT	393200	75600	201800	223533	41280	27580	56880	41913.3
g(0)	0	5	0	1.66667	52000	35760	66720	51493.3
g(0)-RT	11100	5800	13200	10033.3	55720	46760	38120	46866.7
g(1)	168800	180200	288800	212600	18480	12120	18640	16413.3
g(1)-RT	249200	119200	132700	167033	66480	10380	15400	30753.3
Fig. 1e. Gene editing efficiencies of TnpB with g(0)-RT and g(1)-RT plasmids in different strains
	TTTAA TAM				TTGAT
	replicate I	replicate II	replicate III	Average	replicate I	replicate II	replicate III	Average
g(0)-RT	87.5	100	50	79.1667	0	0	0	0
g(1)-RT	45.8333	25	16.667	29.1668	77.27	45.45	100	74.24

## Sheet: Fig. 2d
Fig.2d. Percentage of substrate cleaved by TnpB on different TAMs
	fraction of substrate cleaved (%)
TAM sequence	replicate I	replicate II	replicate III	Average
TTTAA	45.1145	51.0342	47.7842	47.9777
ATTAA	43.0758	42.3216	39.2978	41.5651
CTTAA	41.0749	50.1775	47.4573	46.2365
GTTAA	46.137	65.0743	57.7674	56.3263
TATAA	33.5587	30.8553	29.1871	31.2004
TCTAA	28.7876	23.0826	23.7115	25.1939
TGTAA	16.7907	26.3224	24.4065	22.5065
TTAAA	18.0902	17.16	17.7765	17.6756
TTCAA	0.132203	8.94796	4.84702	4.64239
TTGAA	1.05333	10.7471	10.1641	7.3215
TTTTA	16.0956	23.8229	23.2812	21.0666
TTTCA	40.1337	48.5322	46.959	45.2083
TTTGA	9.66987	23.3424	22.4278	18.48
TTTAT	13.8045	22.8531	22.3332	19.6636
TTTAC	12.508	21.5538	21.1052	18.389
TTTAG	10.8707	14.1642	14.5914	13.2088
GATAA	28.1869	34.6441	34.7235	32.5182
GTAAA	3.70938	10.2779	11.8808	8.62268
GTCAA	0	4.84484	6.66562	3.83682
GTGAA	0	8.6785	10.7993	6.49261
GTTTA	11.5033	14.1441	15.8107	13.8194
GTTCA	18.8445	31.1492	31.7302	27.2413
GTTGA	9.36001	14.8629	15.1499	13.1243
GTTAC	13.5904	9.17239	11.812	11.5249
TAAAA	12.6562	5.99539	6.6045	8.41869
TACAA	1.86777	0	0.312	0.726592
TAGAA	5.15201	0	0	1.71734
TCTGA	6.95317	2.43065	4.3	4.56127
TATGA	6.30872	3.36125	5.0414	4.90379
TATCA	6.93447	5.97766	8.9786	7.29691
TATTA	13.3974	6.09788	7.2605	8.91861
TATAG	0	1.12935	0	0.376448
TATAC	0	4.99087	3.085	2.69196
TTACA	4.8774	5.72356	4.0217	4.87422
TTCGA	2.49885	0	0	0.832949
TTATA	4.98179	2.12569	3.9382	3.68189
TTCAC	0.731806	0	0	0.243935
TTAAT	6.59563	0	1.3383	2.64464
TTTCG	4.28857	0.537962	4.55	3.12551
TTTGG	0	0	0	0
GAAAA	0.90514	0	0	0.301713
GATGA	6.48466	0	0	2.16155
GATAC	8.63308	0	0	2.87769
GTAGA	2.91094	0	0	0.970314
GTCAC	0	0	1.4653	0.488433
GTTGC	0	0	4.0734	1.3578
GAAAT	0.905512	0	1.9855	0.963671

## Sheet: Fig. 3
Fig. 3b Transformation efficiencies of Sulfolobus cells with different plasmids upon different TAMs
Strain	S1				S2				S3				S4				S5				S6				S7				S8				S9				S10				S11				S12
TAM	TTTAA				GATAA				GTTCA				TTTGA				GTTAC				TATTA				TCTGA				TATAC				TAGAA				TTCGA				TATAG				TTTGG
	replicate I	replicate II	replicate III	Average	replicate I	replicate II	replicate III	Average	replicate I	replicate II	replicate III	Average	replicate I	replicate II	replicate III	Average	replicate I	replicate II	replicate III	Average	replicate I	replicate II	replicate III	Average	replicate I	replicate II	replicate III	Average	replicate I	replicate II	replicate III	Average	replicate I	replicate II	replicate III	Average	replicate I	replicate II	replicate III	Average	replicate I	replicate II	replicate III	Average	replicate I	replicate II	replicate III	Average
NT	26600	24080	15880	22186.7	42600	9000	30800	27466.7	141440	346240	603200	363627	29500	37600	49360	38820	19040	55200	40960	38400	156800	172800	147200	158933	27040	18560	86400	44000	80800	20480	136960	79413.3	110400	58240	13280	60640	22850	10400	17800	17016.7	432320	121920	778880	444373	43700	33900	68200	48600
glacS	0	0	0	0	80	30	10	40	390	240	310	313.333	13450	25000	32081	23510.3	15120	51200	27360	31226.7	134400	178400	90080	134293	20320	50240	38400	36320	68960	42560	124800	78773.3	27520	13040	19600	20053.3	51520	64200	40800	52173.3	482560	72320	353280	302720	36000	44400	40800	40400
glacS-RT	1650	807	955	1137.33	5900	2100	1000	3000	102720	212160	176000	163627	39440	16000	37920	31120	24480	15840	12320	17546.7	164320	93600	93120	117013	6960	42720	30400	26693.3	22560	12000	205200	79920	21840	30080	351360	134427	33120	2700	34400	23406.7	212800	366400	55200	211467	22200	25400	89280	45626.7
Fig. 3a Gene editing efficiencies of TnpB upon different TAMs
Strain	S1				S2				S3				S4				S5				S6				S7				S8				S9				S10				S11				S12
TAM	TTTAA				GATAA				GTTCA				TTTGA				GTTAC				TATTA				TCTGA				TATAC				TAGAA				TTCGA				TATAG				TTTGG
	replicate I	replicate II	replicate III	Average	replicate I	replicate II	replicate III	Average	replicate I	replicate II	replicate III	Average	replicate I	replicate II	replicate III	Average	replicate I	replicate II	replicate III	Average	replicate I	replicate II	replicate III	Average	replicate I	replicate II	replicate III	Average	replicate I	replicate II	replicate III	Average	replicate I	replicate II	replicate III	Average	replicate I	replicate II	replicate III	Average	replicate I	replicate II	replicate III	Average	replicate I	replicate II	replicate III	Average
glacS-RT	50	62.5	100	70.8333	58.33	29.17	58.33	48.61	68.18	70.83	41.67	60.2267	85.19	78	51.08	71.4233	88.9	75	91.7	85.2	33.3	45.8	16.6	31.9	20.83	16.67	12.5	16.6667	0.87	3.52	2.58	2.32333	8.7	0	12.5	7.06667	0.272	0.277	0.3857	0.311567	0	0	0	0	0.0553	0.0833	0.0463	0.0616333
Fig. 3c Transformation efficiencies of Sulfolbous cells with different plasmids
	replicate I	replicate II	replicate III	Average
NT	69040	59260	49480	59260
gherA1	152960	62560	20320	78613.3
gherA1-RT	28200	111200	67200	68866.7
gcas1	95840	78400	161920	112053
gcas1-RT	38800	96320	121280	85466.7
Fig. 3c Gene editing efficiencies of TnpB on the herA1 and cas1 targets
	TTTAA TAM
	replicate I	replicate II	replicate III	Average	TAM
gherA1-RT	95.2381	86.9565	95.8333	92.676	CTTAA
gcas1-RT	95.8333	80	79.1667	85	ATTAA

## Sheet: Fig. 4
Fig. 4a Gene editing efficiencies of TnpB with different guiding sequences upon different TAMs
	TTTAA TAM				TTTGA TAM
	replicate I	replicate II	replicate III	Average	replicate I	replicate II	replicate III	Average
25 nt	33.33	52.17	37.5	41	96.7963	89.9533	90.2256	92.3251
17 nt	50	66.67	58.33	58.3333	94.0476	97.9021	97.5359	96.4952
16 nt	54.17	41.67	45.83	47.2233	90.2846	89.6861	87.8505	89.2737
15 nt	47.83	29.17	54.17	43.7233	95.9608	91.1315	91.4831	92.8585
14 nt	72.73	45.83	29.17	49.2433	79.3249	73.9645	72.6191	75.3028
13 nt	37.5	15.7	12.5	21.9	0.720576	0.455235	1.62059	0.932134
12nt	0	0	0	0	1.73745	0.764882	0.949094	1.15048
Fig. 4b Gene editing efficiency of TnpB with mismatch-contianing guiding sequences upon different TAMs
	TTTAA TAM				TTTGA TAM
	replicate I	replicate II	replicate III	Average	replicate I	replicate II	replicate III	Average
wt lacS guide	47.22	66.67	57.14	57.01	99.7662	99.2395	98.3051	99.1036
m1	0	7.14	10.71	5.95	0	0	0	0
m2	0	0	0	0	0.062461	0.142653	0.445765	0.21696
m3	71.43	25	54.29	50.24	2.83019	3.82387	5.50459	4.05288
m4	61.54	55.56	60.71	59.27	0	1.23457	0.662252	0.632273
m5	50	17.39	50	39.13	6.81319	5.98086	9.23077	7.34161
m6	36.11	46.43	64.29	48.9433	0.585556	0.52356	1.40449	0.83787
m7	75	87.5	46.43	69.6433	0.734694	2.52101	0.925926	1.39388
m8	45.83	42.86	33.33	40.6733	0.180832	0.2849	0.550459	0.33873
m9	28.57	30.56	50	36.3767	0	1.14068	0.346021	0.495568
m10	85.71	51.85	84.62	74.06	0.816327	0.905563	1.08303	0.934974
m11	41.67	63.89	57.69	54.4167	1.33929	2.64317	1.81818	1.93355
m12	75	41.67	88.46	68.3767	0.109529	0.287632	0.299103	0.232088
m13	67.86	60.71	60.71	63.0933	0.198469	0.360144	0.249377	0.26933
m14	64.29	75	60.71	66.6667	0.264784	0.316456	0.166389	0.24921
m15	64.29	57.14	50	57.1433	2.09125	4.5977	1.81	2.83299

## Sheet: Fig. 5
Fig. 5a single-nucleotide eiditng efficiencies of TnpB with different SNE plasmids
	replicate I	replicate II	replicate III	Average
snm1	50	37.5	28.57	38.69
snm2	25	75	50	50
snm3	50	50	57.14	52.38
snm4	37.5	50	50	45.8333
snm5	37.5	50	50	45.8333
snm6	50	50	37.5	45.8333
snm7	50	42.86	62.5	51.7867
snm8	75	75	37.5	62.5
snm9	62.5	75	50	62.5
snm10	74	62.5	75	70.5
snm11	37.5	25	25	29.1667
snm12	37.5	25	75	45.8333
snm13	62.5	37.5	37.5	45.8333
snm14	50	62.5	50	54.1667
Fig. 5b Transformation efficiencies of Sulfolobus cells with different plasmids
	replicate I	replicate II	replicate III	Average
NT	6280	8240	18240	10920
glacS-RT	2300	630	1170	1366.67
m38-glacS-RT	2500	1610	3520	2543.33
glacS-snm4	5	0	0	1.66667
m38-glacS-snm4	3020	3200	1980	2733.33
Fig. 5b Gene editing efficiencies of TnpB with different plasmids
	replicate I	replicate II	replicate III	Average
glacS-RT	87.5	91.67	95.83	91.6667
m38-glacS-RT	95.83	100	78.26	91.3633
m38-glacS-snm4	100	40	43.75	61.25
Fig. 5c Transformation efficiencies of Sulfolobus cells with different plasmids
	S4 strain (TTTGA TAM)								S1 strain (TTTAA TAM)
	Sucrose				Arabinose				Sucrose				Arabinose
	replicate I	replicate II	replicate III	Average	replicate I	replicate II	replicate III	Average	replicate I	replicate II	replicate III	Average	replicate I	replicate II	replicate III	Average
NT	114240	134800	128000	125680	79680	81280	93760	84906.7	26560	22240	22240	23680	20640	12320	18080	17013.3
glacS	69120	50240	58880	59413.3	0	0	0	0	10	0	0	3.33333	0	0	0	0
glacS-snm9	74400	67200	30800	57466.7	5120	4200	1800	3706.67	40	70	10	40	5120	0	0	0

## Sheet: Fig. 6
Fig. 6b Transformation efficiencies of E. coli cells with different plasmids
	replicate I	replicate II	replicate III	Average
vector	564000	461000	331200	452067
glacZ1	450000	400000	364000	404667
glacZ2	488500	600000	560000	549500
glacZ3	471200	367200	252000	363467
glacZ4	460800	444800	320000	408533
RT1	477000	335500	743000	518500
RT2	351500	280000	600000	410500
RT3	284000	321600	304800	303467
RT4	358400	552800	240800	384000
RT2 snm13	504000	628800	528000	553600
RT3 snm8	496000	736000	308000	513333
glacZ1-RT1	626000	400000	500000	508667
glacZ2-RT2	640000	500000	424000	521333
glacz3-RT3	249500	262000	427500	313000
glacZ4-RT4	426000	350000	684800	486933
glacZ2-RT2 snm13	218000	257500	287500	254333
glacZ3-RT3 snm8	270000	500000	793600	521200
Fig. 6b Gene eiditng efficiencies of TnpB with different plasmids after subculturing
	replicate I	replicate II	replicate III	Average
vector	0	0	0	0
glacZ1	0	0	0	0
glacZ2	0	0	0	0
glacZ3	0	0	0	0
glacZ4	0	0	0	0
RT1	1.27	0.595	0.64	0.835
RT2	0.756	0.435	0.578	0.589667
RT3	0.1	0.83	0.256	0.395333
RT4	3.38	1.4	3.66	2.81333
RT2 snm13	0.43	0.098	0.156	0.228
RT3 snm8	0.27	0.083	0.066	0.139667
glacZ1-RT1	33.1	48.43	48.9	43.4767
glacZ2-RT2	57.28	54.05	59.55	56.96
glacz3-RT3	46.86	42.25	50.97	46.6933
glacZ4-RT4	33.89	43.65	29.1	35.5467
glacZ2-RT2 snm13	50.097	57.17	46.33	51.199
glacZ3-RT3 snm8	61.2	76.56	39.97	59.2433

## Sheet: Supplementary Fig. 3
Fig. S3 Gene eiditng efficiencies of TnpB with different plasmids
from left to right	Description	replicate I	replicate II	replicate III	Average
bar 1	vector control	0	0	0	0
bar 2	RT alone	0.15	0.09	0	0.08
bar 3	RT-dropout	0	0	0	0
bar 4	glacS-RT	99.24	97.26	85.19	93.8967
bar 5	glacS-RT with D187 of TnpB mutated	0.23	0.12	0.35	0.233333
bar 6	glacS-RT on target falnked by the GGGGG sequence	0	0	0	0

## Sheet: Supplementary Fig. 6
Fig. S6a Transformation efficiencies of Sulfolobus cells with different plasmids
	sucrose				arabinose
	replicate I	replicate II	replicate III	Average	replicate I	replicate II	replicate III	Average
NT	81600	140000	102400	108000	56800	70400	40200	55800
glacS-RT	66400	22800	33200	40800	1400	4480	2220	2700
Fig. S6b Gene editing efficiencies of TnpB with the lacS editing plasmid in the medium with sucrose or arabinose
	sucrose				arabinose
	replicate I	replicate II	replicate III	Average	replicate I	replicate II	replicate III	Average
glacS-RT	0	12.5	12.5	8.33333	50	39.13	39.13	42.7533

## Sheet: Supplementary Fig. 7
Fig. S7b Gene eiditng efficiencies of TnpB with different plasmids
	replicate I	replicate II	replicate III	Average
166	16.6667	16.092	16.1994	16.3193
166-ter	38.3562	39.6341	40.7407	39.577
116	7.75	10.13	13.44	10.44
116-ter	35.62	31.81	37.29	34.9067
95	0	0	0.03	0.01
84	0	0.122399	0	0.0407997
Fig. S7c Gene eiditng efficiencies of TnpB with different plasmid combinations
	replicate I	replicate II	replicate III	Average
(i)	89.7	85.6	96.24	90.5133
(ii)	41.97	45.83	27.15	38.3167
(iii)	92	92.23	90.55	91.5933

## Sheet: Supplementary Fig. 8
Fig. S8 Gene editing efficiencies of TnpB with the lacS editing plasmid upon the GTTCA TAM
	GTTCA TAM
	replicate I	replicate II	replicate III	Average
16 nt	75	68.75	43.75	62.5
15 nt	71.43	68.75	75	71.7267
14 nt	87.5	81.25	87.5	85.4167
13 nt	0	0	0	0
12 nt	6.25	0	0	2.08333

[truncated: 5 more sheets: Supplementary Fig. 9, Supplementary Fig. 11, Supplementary Fig. 12, Supplementary Fig. 13, Supplementary Fig. 14]
